# Supplementary material for: Unlocking loxP to Track Genome Editing In Vivo
Source: Genes (Basel). 2021 Aug 3;12(8):1204. doi: 10.3390/genes12081204 (PMC8394901; doi:10.3390/genes12081204)
Supplement: Supplementary file 1 [file genes-12-01204-s001.zip]

Archive with 1 entries (1 files):
- genes-1242336-SI.pdf
